# Supplementary material for: Ectopic CH60 mediates HAPLN1-induced cell survival signaling in multiple myeloma
Source: Life Sci Alliance. 2022 Dec 13;6(3):e202201636. doi: 10.26508/lsa.202201636 (PMC9748848; doi:10.26508/lsa.202201636)
Supplement: Supplementary file 1 [file LSA-2022-01636_TableS1.xlsx]

## Sheet: (A) BIOTIN MBP-PTR1 (EXP) 
Uniprot IDs	Gene Samples	N: Peptides	N: Razor + unique peptides	N: Unique peptides	N: Sequence coverage [%]	N: Unique + razor sequence coverage [%]	N: Unique sequence coverage [%]	N: Mol. weight [kDa]	N: MS/MS Count
P10809	CH60	9	9	9	25.7	25.7	25.7	61.054	28
P06576	ATPB	10	10	10	33.3	33.3	33.3	56.559	17
P31327	CPSM	14	14	14	8.7	8.7	8.7	164.94	15
P63261	ACTG	4	4	2	17.1	17.1	11.7	41.792	9
P25705	ATPA	8	8	8	18.1	18.1	18.1	59.75	8
P00966	ASSY	5	5	5	14.1	14.1	14.1	46.53	8
P11142	HSP7C	6	6	4	9.4	9.4	6.3	70.897	7
Q99879	H2B1M	5	5	5	34.1	34.1	34.1	13.989	7
P08670	VIME	4	4	3	11.2	11.2	9.4	53.651	7
P07237	PDIA1	4	4	4	9.8	9.8	9.8	57.116	6
Q5VTE0	EF1A3	5	5	5	10.4	10.4	10.4	50.184	5
P05062	ALDOB	4	4	4	19.5	19.5	19.5	39.473	5
P23526	SAHH	4	4	4	9.3	9.3	9.3	47.716	5
P62805	H4	4	4	4	43.7	43.7	43.7	11.367	5
P38646	GRP75	2	2	2	4.3	4.3	4.3	73.68	5
P00505	AATM	4	4	4	13	13	13	47.517	4
P11021	BIP	5	4	4	12.2	11.2	11.2	72.332	4
P14625	ENPL	4	4	4	7.1	7.1	7.1	92.468	4
P30101	PDIA3	4	4	4	8.7	8.7	8.7	56.782	4
P42765	THIM	4	4	4	8.6	8.6	8.6	41.924	4
P49448	DHE4	3	3	3	5.6	5.6	5.6	61.433	4
P35232	PHB	3	3	3	15.1	15.1	15.1	29.804	4
P40926	MDHM	3	3	3	9.2	9.2	9.2	35.503	4
O75874	IDHC	2	2	2	4.8	4.8	4.8	46.659	4
P05141	ADT2	3	3	3	11.4	11.4	11.4	32.852	3
P06733	ENOA	3	3	3	11.5	11.5	11.5	47.168	3
P11498	PYC	3	3	3	3.1	3.1	3.1	129.63	3
P15104	GLNA	3	3	3	9.7	9.7	9.7	42.064	3
P19338	NUCL	3	3	3	5.4	5.4	5.4	76.613	3
P34897	GLYM	3	3	3	6.9	6.9	6.9	55.992	3
O00264	PGRC1	2	2	2	8.7	8.7	8.7	21.671	3
P04406	G3P	2	2	2	4.8	4.8	4.8	36.053	3
P05091	ALDH2	2	2	2	3.3	3.3	3.3	56.381	3
Q93088	BHMT1	2	2	2	6.2	6.2	6.2	44.998	3
O75891	AL1L1	3	3	3	3.5	3.5	3.5	98.828	2
P07954	FUMH	3	3	3	10.6	10.6	10.6	54.636	2
P49411	EFTU	3	3	3	12.2	12.2	12.2	49.541	2
P13637	AT1A3	2	2	2	2.9	2.9	2.9	111.75	2
P08238	HS90B	2	2	2	5	5	5	83.263	2
P08865	RSSA	2	2	2	13.6	13.6	13.6	32.854	2
P21912	SDHB	2	2	2	6.1	6.1	6.1	31.629	2
P23284	PPIB	2	2	2	11.6	11.6	11.6	23.742	2
P30048	PRDX3	2	2	2	9.8	9.8	9.8	27.692	2
P55072	TERA	2	2	2	2.7	2.7	2.7	89.321	2
P61978	HNRPK	2	2	2	4.5	4.5	4.5	50.976	2
Q71DI3	H32	2	2	2	10.3	10.3	10.3	15.388	2
Q99497	PARK7	2	2	2	12.7	12.7	12.7	19.891	2
Q99623	PHB2	2	2	2	7	7	7	33.296	2
O14964	HGS	1	1	1	1	1	1	86.191	2
P04040	CATA	1	1	1	2.7	2.7	2.7	59.755	2
P09622	DLDH	1	1	1	6.5	6.5	6.5	54.177	2
P10599	THIO	1	1	1	8.6	8.6	8.6	11.737	2
P62269	RS18	1	1	1	7.2	7.2	7.2	17.718	2
P62826	RAN	1	1	1	5.1	5.1	5.1	24.423	2
Q06830	PRDX1	1	1	1	4	4	4	22.11	2
Q8TCS8	PNPT1	1	1	1	3.7	3.7	3.7	85.95	2
Q16851	UGPA	2	2	2	4.3	4.3	4.3	56.94	1
Q6UX46	ALKL2	1	1	1	4.6	4.6	4.6	16.915	1
Q99878	H2A1J	1	1	1	5.5	5.5	5.5	13.936	1
Q9Y536	PAL4A	1	1	1	8.5	8.5	8.5	18.182	1
P0DPI2	GAL3A	1	1	1	10.4	10.4	10.4	28.17	1
O14682	ENC1	1	1	1	1.2	1.2	1.2	66.129	1
O43175	SERA	1	1	1	1.5	1.5	1.5	56.65	1
O60361	NDK8	1	1	1	12.4	12.4	12.4	15.529	1
O95831	AIFM1	1	1	1	3.3	3.3	3.3	66.9	1
P00167	CYB5	1	1	1	9.7	9.7	9.7	15.33	1
Q3ZCM7	TBB8	1	1	1	3.4	3.4	3.4	49.775	1
P05388	RLA0	1	1	1	5.4	5.4	5.4	34.273	1
P16403	H12	1	1	1	3.3	3.3	3.3	21.364	1
P10515	ODP2	1	1	1	1.2	1.2	1.2	68.996	1
P12277	KCRB	1	1	1	4.2	4.2	4.2	42.644	1
P13804	ETFA	1	1	1	5.1	5.1	5.1	35.079	1
P14854	CX6B1	1	1	1	8.1	8.1	8.1	10.192	1
P63104	1433Z	1	1	1	2.9	2.9	2.9	27.745	1
P27797	CALR	1	1	1	3.1	3.1	3.1	48.141	1
P30038	AL4A1	1	1	1	1.6	1.6	1.6	61.719	1
P31040	SDHA	1	1	1	2.1	2.1	2.1	72.691	1
P31930	QCR1	1	1	1	5.4	5.4	5.4	52.645	1
P32119	PRDX2	1	1	1	3.5	3.5	3.5	21.892	1
P32754	HPPD	1	1	1	1.8	1.8	1.8	44.934	1
P36542	ATPG	1	1	1	4.4	4.4	4.4	32.996	1
P40939	ECHA	1	1	1	2.8	2.8	2.8	82.999	1
P46777	RL5	1	1	1	6.1	6.1	6.1	34.362	1
P49327	FAS	1	1	1	0.8	0.8	0.8	273.42	1
P51659	DHB4	1	1	1	2	2	2	79.685	1
P52272	HNRPM	1	1	1	1	1	1	77.515	1
P54819	KAD2	1	1	1	4.6	4.6	4.6	26.477	1
P54886	P5CS	1	1	1	3.1	3.1	3.1	87.301	1
P55060	XPO2	1	1	1	0.8	0.8	0.8	110.42	1
P62081	RS7	1	1	1	11.3	11.3	11.3	22.127	1
P62701	RS4X	1	1	1	2.7	2.7	2.7	29.597	1
P63267	ACTH	3	1	1	9.6	4.3	4.3	41.876	1
Q9GZV4	IF5A2	1	1	1	5.2	5.2	5.2	16.793	1
P63244	RACK1	1	1	1	6.3	6.3	6.3	35.076	1
P78371	TCPB	1	1	1	4.1	4.1	4.1	57.488	1
Q00266	METK1	1	1	1	3.8	3.8	3.8	43.647	1
Q00839	HNRPU	1	1	1	0.8	0.8	0.8	90.583	1
Q03112	MECOM	1	1	1	0.9	0.9	0.9	138.13	1
Q08211	DHX9	1	1	1	1.4	1.4	1.4	140.96	1
Q13029	PRDM2	1	1	1	0.9	0.9	0.9	188.91	1
Q13228	SBP1	1	1	1	2.3	2.3	2.3	52.39	1
Q16891	MIC60	1	1	1	3	3	3	83.677	1
Q5JSL3	DOC11	1	1	1	0.4	0.4	0.4	237.67	1
Q5T2L2	AKCL1	1	1	1	5.4	5.4	5.4	14.588	1
Q7L576	CYFP1	1	1	1	0.6	0.6	0.6	145.18	1
Q8TBH0	ARRD2	1	1	1	1.7	1.7	1.7	44.378	1
Q8WXD9	CSKI1	1	1	1	1.3	1.3	1.3	149.81	1
Q96AG4	LRC59	1	1	1	2.9	2.9	2.9	34.93	1
Q96BD0	SO4A1	1	1	1	1	1	1	77.193	1
Q96KW2	P12L2	1	1	1	0.7	0.7	0.7	109.91	1
Q9BPU6	DPYL5	1	1	1	1.2	1.2	1.2	61.421	1
Q9P2H0	CE126	1	1	1	0.9	0.9	0.9	125.87	1
Q9UJZ1	STML2	1	1	1	4.8	4.8	4.8	38.534	1

## Sheet: (B)EXP+10x N.B. MBP-PTR1 (CTRL)
Uniprot IDs	Gene Sample	Peptides	Razor + unique peptides	Unique peptides	Sequence coverage [%]	Unique + razor sequence coverage [%]	Unique sequence coverage [%]	Mol. weight [kDa]	MS/MS Count
P31327	CPSM	12	12	12	7.4	7.4	7.4	164.94	11
P06576	ATPB	7	7	7	17.6	17.6	17.6	56.559	8
P05062	ALDOB	5	5	4	18.7	18.7	16.8	39.473	7
P14625	ENPL	5	5	5	6.2	6.2	6.2	92.468	5
P25705	ATPA	5	5	5	10.5	10.5	10.5	59.75	4
P00367	DHE3	4	4	4	8.6	8.6	8.6	61.397	5
P07237	PDIA1	4	4	4	6.9	6.9	6.9	57.116	4
P10809	CH60	4	4	4	9.4	9.4	9.4	61.054	4
P11142	HSP7C	4	4	4	5.9	5.9	5.9	70.897	4
P00505	AATM	3	3	3	7.4	7.4	7.4	47.517	3
P07451	CAH3	3	3	3	10.8	10.8	10.8	29.557	3
P11021	BIP	3	3	3	6.3	6.3	6.3	72.332	3
P22626	ROA2	3	3	3	7.6	7.6	7.6	37.429	3
P23526	SAHH	3	3	3	9	9	9	47.716	4
P53597	SUCA	3	3	3	9.8	9.8	9.8	36.249	3
P62805	H4	3	3	3	29.1	29.1	29.1	11.367	3
Q93088	BHMT1	3	3	3	7.9	7.9	7.9	44.998	4
Q99623	PHB2	3	3	3	12.7	12.7	12.7	33.296	2
Q99880	H2B1L	2	2	2	15.9	15.9	15.9	13.952	3
O75874	IDHC	2	2	2	5.8	5.8	5.8	46.659	2
O75891	AL1L1	2	2	2	2.5	2.5	2.5	98.828	2
P00167	CYB5	2	2	2	16.4	16.4	16.4	15.33	2
P00326	ADH1G	2	2	2	6.7	6.7	6.7	39.867	2
P00966	ASSY	2	2	2	3.4	3.4	3.4	46.53	2
P04040	CATA	2	2	2	3	3	3	59.755	2
P08865	RSSA	2	2	2	8.1	8.1	8.1	32.854	3
P11498	PYC	2	2	2	1.9	1.9	1.9	129.63	2
P15104	GLNA	2	2	2	7.5	7.5	7.5	42.064	2
P15531	NDKA	2	2	2	20.4	20.4	20.4	17.149	2
P17947	SPI1	2	2	2	7.4	7.4	7.4	31.083	1
P23284	PPIB	2	2	2	11.1	11.1	11.1	23.742	2
P34896	GLYC	2	2	2	4.1	4.1	4.1	53.082	2
P40926	MDHM	2	2	2	7.1	7.1	7.1	35.503	2
P42765	THIM	2	2	2	4.5	4.5	4.5	41.924	3
P54868	HMCS2	2	2	2	3.9	3.9	3.9	56.635	2
P63261	ACTG	2	2	2	4.8	4.8	4.8	41.792	3
P62081	RS7	2	2	2	8.2	8.2	8.2	22.127	2
P62258	1433E	2	2	2	7.1	7.1	7.1	29.174	2
P62857	RS28	2	2	2	29	29	29	7.8409	1
Q5VTE0	EF1A3	2	2	2	4.8	4.8	4.8	50.184	2
Q02252	MMSA	2	2	2	3.9	3.9	3.9	57.839	1
Q06830	PRDX1	2	2	1	8	8	4	22.11	1
Q14749	GNMT	2	2	2	9.5	9.5	9.5	32.742	1
Q9UL12	SARDH	2	2	2	2.2	2.2	2.2	101.04	2
P07205	PGK2	1	1	1	3.6	3.6	3.6	44.796	1
P04075	ALDOA	2	1	1	5.8	3.8	3.8	39.42	1
Q3ZCM7	TBB8	1	1	1	3.4	3.4	3.4	49.775	1
P04406	G3P	1	1	1	2.4	2.4	2.4	36.053	1
P05089	ARGI1	1	1	1	2.5	2.5	2.5	34.735	1
P05091	ALDH2	1	1	1	1.5	1.5	1.5	56.381	1
P12236	ADT3	1	1	1	2.3	2.3	2.3	32.866	1
P05387	RLA2	1	1	1	13.9	13.9	13.9	11.665	1
P06733	ENOA	1	1	1	2.1	2.1	2.1	47.168	1
P06753	TPM3	1	1	1	4.6	4.6	4.6	32.95	1
P08238	HS90B	1	1	1	2.1	2.1	2.1	83.263	1
Q7RTV2	GSTA5	1	1	1	4.1	4.1	4.1	25.722	1
P08709	FA7	1	1	1	2.8	2.8	2.8	51.593	1
Q03013	GSTM4	1	1	1	3.2	3.2	3.2	25.561	1
P68366	TBA4A	1	1	1	3.1	3.1	3.1	49.924	1
P22492	H1T	1	1	1	5.3	5.3	5.3	22.019	2
P10599	THIO	1	1	1	8.6	8.6	8.6	11.737	2
P13639	EF2	1	1	1	1.2	1.2	1.2	95.337	2
P13804	ETFA	1	1	1	3.6	3.6	3.6	35.079	2
Q04828	AK1C1	1	1	1	2.8	2.8	2.8	36.788	1
P20962	PTMS	1	1	1	10.8	10.8	10.8	11.53	1
P21912	SDHB	1	1	1	3.6	3.6	3.6	31.629	1
P22307	NLTP	1	1	1	2	2	2	58.993	1
P23528	COF1	1	1	1	7.2	7.2	7.2	18.502	1
P25788	PSA3	1	1	1	4.7	4.7	4.7	28.433	1
P29279	CCN2	1	1	1	3.2	3.2	3.2	38.091	1
P30038	AL4A1	1	1	1	1.6	1.6	1.6	61.719	1
P30044	PRDX5	1	1	1	5.1	5.1	5.1	22.086	1
P30048	PRDX3	1	1	1	4.3	4.3	4.3	27.692	2
P30084	ECHM	1	1	1	3.1	3.1	3.1	31.387	1
P31937	3HIDH	1	1	1	3.9	3.9	3.9	35.329	1
P35268	RL22	1	1	1	10.2	10.2	10.2	14.787	1
P37287	PIGA	1	1	1	3.1	3.1	3.1	54.126	1
P38117	ETFB	1	1	1	3.5	3.5	3.5	27.843	1
P38646	GRP75	1	1	1	1	1	1	73.68	1
P40925	MDHC	1	1	1	2.4	2.4	2.4	36.426	1
P48047	ATPO	1	1	1	5.2	5.2	5.2	23.277	1
P48735	IDHP	1	1	1	2.9	2.9	2.9	50.909	1
P49189	AL9A1	1	1	1	2	2	2	53.801	1
P49411	EFTU	1	1	1	2.2	2.2	2.2	49.541	2
P51991	ROA3	1	1	1	2.6	2.6	2.6	39.594	1
P53004	BIEA	1	1	1	6.8	6.8	6.8	33.428	1
P60174	TPIS	1	1	1	4.5	4.5	4.5	30.791	1
P61604	CH10	1	1	1	11.8	11.8	11.8	10.932	1
P61978	HNRPK	1	1	1	1.9	1.9	1.9	50.976	2
P62826	RAN	1	1	1	5.1	5.1	5.1	24.423	1
P62888	RL30	1	1	1	10.4	10.4	10.4	12.784	1
Q6NXT2	H3C	1	1	1	6.7	6.7	6.7	15.214	1
Q00266	METK1	1	1	1	2	2	2	43.647	1
Q02224	CENPE	1	1	1	0.4	0.4	0.4	316.41	1
Q13162	PRDX4	2	1	1	7	4.1	4.1	30.54	1
Q14008	CKAP5	1	1	1	0.7	0.7	0.7	225.49	1
Q15493	RGN	1	1	1	3.3	3.3	3.3	33.252	1
Q16342	PDCD2	1	1	1	2.6	2.6	2.6	38.592	1
Q16698	DECR	1	1	1	3.9	3.9	3.9	36.067	1
Q16836	HCDH	1	1	1	2.9	2.9	2.9	34.293	1
Q4LDE5	SVEP1	1	1	1	0.4	0.4	0.4	390.17	1
Q5JPB2	ZN831	1	1	1	0.8	0.8	0.8	177.95	1
Q5XPI4	RN123	1	1	1	1.5	1.5	1.5	148.51	2
Q8IY37	DHX37	1	1	1	1.2	1.2	1.2	129.54	1
Q8NF91	SYNE1	1	1	1	0.2	0.2	0.2	1011.1	1
Q96BT1	CC049	1	1	1	5.1	5.1	5.1	33.46	1
Q9BRB3	PIGQ	1	1	1	1.1	1.1	1.1	84.081	1
Q9C0H9	SRCN1	1	1	1	0.8	0.8	0.8	127.1	1
Q9H583	HEAT1	1	1	1	0.8	0.8	0.8	242.37	1
Q9H8L6	MMRN2	1	1	1	1.7	1.7	1.7	104.41	1
Q9NU22	MDN1	1	1	1	0.1	0.1	0.1	632.81	1
Q9ULC6	PADI1	1	1	1	2.3	2.3	2.3	74.665	1
